# Supplementary material for: Ethnic disparities in publicly-available pulse oximetry databases
Source: Commun Med (Lond). 2022 May 27;2:59. doi: 10.1038/s43856-022-00121-8 (PMC9142514; doi:10.1038/s43856-022-00121-8)
Supplement: Supplementary file 1 — Supplementary Data 1 [file 43856_2022_121_MOESM1_ESM.xlsx]

## Sheet: Figure 2
	Asian	Black	Other	White
MIMIC	0.024	0.091	0.182	0.703
MIMIC II	0.025	0.106	0.177	0.692
MIMIC III	0.024	0.077	0.186	0.713
MIMIC IV	0.03	0.1	0.1	0.77
	Asian	Black	Other	White
MIMIC	0.024	0.091	0.182	0.703
MIMIC II	0.025	0.106	0.177	0.692
MIMIC III	0.024	0.077	0.186	0.713
MIMIC IV	0.03	0.1	0.1	0.77
					p value
Asian	Black	-0.12984	-0.07	-0.0101599	0.0207555
Asian	Other	-0.19734	-0.1375	-0.0776599	9.43229e-05
Asian	White	-0.75234	-0.6925	-0.63266	4.10276e-14
Black	Other	-0.12734	-0.0675	-0.00765988	0.0257952
Black	White	-0.68234	-0.6225	-0.56266	5.01208e-13
Other	White	-0.61484	-0.555	-0.49516	4.82038e-12

## Sheet: Table 2
	Asian	Black	Other	White
MIMIC	0.024	0.091	0.182	0.703
MIMIC II	0.025	0.106	0.177	0.692
MIMIC III	0.024	0.077	0.186	0.713
MIMIC IV	0.03	0.1	0.1	0.77
